# Supplementary material for: Impact of Cardiovascular–Kidney–Metabolic Syndrome Staging on Myocardial Infarction Outcomes: A Retrospective Analysis of 2.7 Million Patients
Source: Diseases. 2025 Mar 27;13(4):97. doi: 10.3390/diseases13040097 (PMC12026123; doi:10.3390/diseases13040097)
Supplement: Supplementary file 1 [file diseases-13-00097-s001.zip]

Archive with 1 entries (1 files):
- diseases-3483382-supplementary.pdf
